# Supplementary material for: Whole genome sequence data of a lignocellulose-degrading bacterium, Arthrobacter koreensis BSB isolated from the soils of Santiniketan, India
Source: Data Brief. 2024 Sep 12;57:110915. doi: 10.1016/j.dib.2024.110915 (PMC11424791; doi:10.1016/j.dib.2024.110915)
Supplement: Supplementary file 2 [file mmc2.xlsx]

## Sheet: dbcan_whole
Gene ID	Gene Length	Panzer annotation	dbCAN (HMMER)	Enzyme family	Coverage
AMGJGPEN_00089	611	glycoside hydrolase family 15 protein	Dextran dextrinase (EC 2.4.1.2)	Glycoside Hydrolase Family 15	0.98338
AMGJGPEN_00162	432	alpha/beta hydrolase-fold protein	Trehalose 6-O-mycolyltransferase (EC 2.3.1.122)	Carbohydrate Esterase Family 1	0.933921
AMGJGPEN_00186	384	FAD-binding oxidoreductase	Glucooligosaccharide oxidase (EC 1.1.3)	Auxiliary Activity Family 7	0.510917
AMGJGPEN_00192	449	bifunctional PIG-L family deacetylase/class I	Diacetylchitobiose deacetylase (EC 3.5.1)	Carbohydrate Esterase Family 14	0.741935
AMGJGPEN_00207	472	peptidoglycan glycosyltransferase activity	Peptidoglycan glycosyltransferase (EC 2.4.1.129)	GlycosylTransferase Family 119	0.911111
AMGJGPEN_00246	414	D-inositol-3-phosphate glycosyltransferase activity	UDP-Glc: α-glucosyltransferase (EC 2.4.1)	GlycosylTransferase Family 4	0.95
AMGJGPEN_00297	355	glycosyltransferase	UDP-Gal α-galactosyltransferase (EC 2.4.1)	GlycosylTransferase Family 4	0.84375
AMGJGPEN_00323	507	hypothetical protein	Ecdysone oxidase (EC 1.1.3.16)	Auxiliary Activity Family 3 / Subf 2	0.556338
AMGJGPEN_00371	462	Glycolate oxidase subunit GlcD	Glucooligosaccharide oxidase (EC 1.1.3)	Auxiliary Activity Family 7	0.412664
AMGJGPEN_00412	268	PIG-L family deacetylase	Diacetylchitobiose deacetylase (EC 3.5.1)	Carbohydrate Esterase Family 14	0.983871
AMGJGPEN_00458	787	transglycosylase domain-containing protein	Peptidoglycan glycosyltransferase (EC 2.4.1.129)	GlycosylTransferase Family 51	0.977401
AMGJGPEN_00507	448	alpha/beta hydrolase-fold protein	Trehalose 6-O-mycolyltransferase (EC 2.3.1.122)	Carbohydrate Esterase Family 1	0.938326
AMGJGPEN_00521	572	Alpha-glucosidase	α-transglucosidase / α-glucosyltransferase (EC 2.4.1)	Glycoside Hydrolase Family 13 / Subf 31	0.994269
AMGJGPEN_00524	519	GMC oxidoreductase	Cellobiose dehydrogenase (EC 1.1.99.18)	Auxiliary Activity Family 3 / Subf 2	0.504854
AMGJGPEN_00577	320	hypothetical protein	Sucrose 6 acetate β-2,1-fructosyltransferase (EC 2.4.1)	Glycoside Hydrolase Family 32	0.8157
AMGJGPEN_00586	712	4-alpha-glucanotransferase	4-α-glucanotransferase / amylomaltase (EC 2.4.1.25)	Glycoside Hydrolase Family 77	0.949393
AMGJGPEN_00702	537	GMC oxidoreductase	Oligosaccharide dehydrogenase (FAD) (EC 1.1.5)	Auxiliary Activity Family 3 / Subf 2	0.570423
AMGJGPEN_00721	746	transglycosylase domain-containing protein	Peptidoglycan glycosyltransferase (EC 2.4.1.129)	GlycosylTransferase Family 51	0.988701
AMGJGPEN_00880	257	glycosyltransferase family 2 protein	β-1,4-glucosyltransferase (EC 2.4.1)	GlycosylTransferase Family 2	0.958824
AMGJGPEN_00908	427	glycosyltransferase 87 family protein	Polyprenol-P-Man: α-1,2-mannosyltransferase (EC 2.4.1)	GlycosylTransferase Family 87	0.995671
AMGJGPEN_01027	728	glycogen debranching protein GlgX	α-glucosidase (EC 3.2.1.20)	Glycoside Hydrolase Family 13 / Subf 11	0.907895
AMGJGPEN_01028	728	malto-oligosyltrehalose synthase	Malto-oligosyltrehalose synthase (EC 5.4.99.15)	Glycoside Hydrolase Family 13 / Subf 26	0.997151
AMGJGPEN_01029	768	4-alpha-D-(1->4)-alpha-D-glucanotrehalose trehalohydrolase activity	α-amylase (EC 3.2.1.1)	Glycoside Hydrolase Family 13 / Subf 10	0.993243
AMGJGPEN_01064	588	D-inositol-3-phosphate glycosyltransferase activity	α-1,2-galactosyltransferase (EC 2.4.1)	GlycosylTransferase Family 4	0.996805
AMGJGPEN_01069	580	D-inositol-3-phosphate glycosyltransferase activity	UDP-Glc: α-1,2-glucosyltransferase (EC 2.4.1)	GlycosylTransferase Family 4	0.93125
AMGJGPEN_01070	700	hypothetical protein	Heparin lyase / heparin lyase I (EC 4.2.2.7)	Polysaccharide Lyase Family 12	0.93125
AMGJGPEN_01093	955	hypothetical protein	β-4-O-methyl-glucuronidase (EC 3.2.1)	Glycoside Hydrolase Family 79	0.927536
AMGJGPEN_01351	571	glycosyltransferase activity	N-acetylgalactosaminyltransferase (EC 2.4.1)	GlycosylTransferase Family 4	0.665934
AMGJGPEN_01418	364	polyprenol monophosphomannose synthase	UDP-Glc: β-glucosyltransferase (EC 2.4.1)	GlycosylTransferase Family 2	0.93125
AMGJGPEN_01453	242	glycogen synthase	α-1,4-glucan synthase (EC 2.4.1)	GlycosylTransferase Family 5	0.976471
AMGJGPEN_01522	404	Beta-glucosidase	β-glucosidase (EC 3.2.1.21)	Glycoside Hydrolase Family 1	0.730932
AMGJGPEN_01556	492	Glycosyltransferase	β-1,3-galactosyltransferase (EC 2.4.1)	GlycosylTransferase Family 2	0.986014
AMGJGPEN_01600	260	polysaccharide deacetylase family protein	Chitin oligosaccharide deacetylase (EC 3.1.1)	Carbohydrate Esterase Family 4	0.747059
AMGJGPEN_01662	297	Gfo/Idh/MocA family oxidoreductase	α-N-acetylgalactosaminidase (EC 3.2.1.49)	Glycoside Hydrolase Family 109	0.915385
AMGJGPEN_01718	374	hydrolase activity	Diacetylchitobiose deacetylase (EC 3.5.1)	Carbohydrate Esterase Family 14	0.393484
AMGJGPEN_01742	302	Glycosyltransferase	UDP-Glc: β-glucosyltransferase (EC 2.4.1)	GlycosylTransferase Family 2	0.991935
AMGJGPEN_01752	1122	phospholipid carrier-dependent glycosyltransferase	Dol-P-Man:protein mannosyltransferase (EC 2.4.1.109)	GlycosylTransferase Family 39	0.652174
AMGJGPEN_01785	540	glycosyltransferase	α-1,2-galactosyltransferase (EC 2.4.1)	GlycosylTransferase Family 4	0.991031
AMGJGPEN_01808	391	MGT family glycosyltransferase	UDP-Glc: β-glucosyltransferase (EC 2.4.1)	GlycosylTransferase Family 1	0.89375
AMGJGPEN_01875	430	Glycosyl hydrolase	β-glucosidase (EC 3.2.1.21)	Glycoside Hydrolase Family 2	0.913613
AMGJGPEN_01900	655	D-inositol 3-phosphate glycosyltransferase	α-1,2-galactosyltransferase (EC 2.4.1)	GlycosylTransferase Family 4	0.514628
AMGJGPEN_02138	394	Galactofuranosyl transferase GlfT1	β-1,6-glucosyltransferase (EC 2.4.1)	GlycosylTransferase Family 2	0.94375
AMGJGPEN_02185	335	Alpha-glucosidase	α-amylase (EC 3.2.1.1)	Glycoside Hydrolase Family 13 / Subf 31	0.747059
AMGJGPEN_02216	567	lysozyme	Lysozyme (EC 3.2.1.17)	Glycoside Hydrolase Family 25	0.994269
AMGJGPEN_02217	656	glycosyltransferase	β-1,4-galactosyltransferase (EC 2.4.1)	GlycosylTransferase Family 2	0.988701
AMGJGPEN_02219	248	glycosyltransferase family 2 protein	β-1,4-glucosyltransferase (EC 2.4.1)	GlycosylTransferase Family 2	0.964706
AMGJGPEN_02220	268	glycosyltransferase family 2 protein	β-1,6-glucosyltransferase (EC 2.4.1)	GlycosylTransferase Family 2	0.764706
AMGJGPEN_02222	316	glycosyltransferase	β-1,4-glucosyltransferase (EC 2.4.1)	GlycosylTransferase Family 2	0.623529
AMGJGPEN_02229	300	glycosyltransferase	β-1,3-glucosyltransferase (EC 2.4.1)	GlycosylTransferase Family 2	0.705882
AMGJGPEN_02263	666	PIG-L family deacetylase	Diacetylchitobiose deacetylase (EC 3.5.1)	Carbohydrate Esterase Family 14	0.973913
AMGJGPEN_02328	249	hypothetical protein	Lysozyme (EC 3.2.1.17)	Glycoside Hydrolase Family 184	0.935484
AMGJGPEN_02399	290	1,4-alpha-glucan branching protein GlgB	α-1,4-glucan branching enzyme (EC 2.4.1.18)	Glycoside Hydrolase Family 13 / Subf 9	0.97561
AMGJGPEN_02400	1260	maltose alpha-D-glucosyltransferase	Trehalose synthase / maltose glucosylmutase (EC 5.4.99.16)	Glycoside Hydrolase Family 13 / Subf 16	0.907895
AMGJGPEN_02401	1260	alpha-1,4-glucan--maltose-1-phosphate maltosyltransferase	α-1,4-glucan: phosphate α-maltosyltransferase (EC 2.4.99.16)	Glycoside Hydrolase Family 13 / Subf 3	0.996678
AMGJGPEN_02402	589	glycogen phosphorylase	α-1,4-glucan phosphorylase (EC 2.4.1.1)	GlycosylTransferase Family 35	0.997167
AMGJGPEN_02403	685	glycogen debranching protein GlgX	α-glucosidase (EC 3.2.1.20)	Glycoside Hydrolase Family 13 / Subf 11	0.980952
AMGJGPEN_02468	901	Glycosyltransferase	β-1,6-glucosyltransferase (EC 2.4.1)	GlycosylTransferase Family 2	0.562315
AMGJGPEN_02551	702	Predicted alpha-1,6-mannanase	α-glucosidase (EC 3.2.1.20)	Glycoside Hydrolase Family 76	0.997151
AMGJGPEN_02587	323	N-acetylglucosamine-6-phosphate deacetylase activity	Trans-sialidase (EC 2.4.1.-)	Glycoside Hydrolase Family 33	0.676471
AMGJGPEN_02599	372	Exo-alpha-sialidase	Trans-sialidase (EC 2.4.1)	Glycoside Hydrolase Family 33	0.756983
AMGJGPEN_02711	406	Gfo/Idh/MocA family oxidoreductase	β-N-acetylhexosaminidase (EC 3.2.1.52)	Glycoside Hydrolase Family 179	0.970509
AMGJGPEN_02813	674	Acetylesterase	Carboxylic ester hydrolase (EC 3.1.1)	Carbohydrate Esterase Family 7	0.944444
AMGJGPEN_02814	393	hydrolase activity	β-glucosidase (EC 3.2.1.21)	Glycoside Hydrolase Family 3	0.689349
AMGJGPEN_02959	343	LysM peptidoglycan-binding domain-containing protein	Chitinase (EC 3.2.1.14)	Glycoside Hydrolase Family 23	0.990415
AMGJGPEN_02973	799	peptidoglycan glycosyltransferase FtsW	Peptidoglycan glycosyltransferase (EC 2.4.1.129)	GlycosylTransferase Family 119	0.990741
AMGJGPEN_02974	455	undecaprenyldiphospho-muramoylpentapeptide beta-N-acetylglucosaminyltransferase	UDP-Glc: 1,2-diacylglycerol 3-glucosyltransferase (EC 2.4.1.157)	GlycosylTransferase Family 28	0.785185
AMGJGPEN_03138	450	Alpha-mannosidase	α-mannosidase (EC 3.2.1.24)	Glycoside Hydrolase Family 38	0.977778
AMGJGPEN_03196	369	Alpha-glucosidase	α-glucosidase (EC 3.2.1.20)	Glycoside Hydrolase Family 13 / Subf 30	0.993631
AMGJGPEN_03224	999	trehalose-6-phosphate synthase	α,α-trehalose-6-phosphate synthase (UDP-forming) (EC 2.4.1.15)	GlycosylTransferase Family 20	0.98513
AMGJGPEN_03230	574	Alpha-amylase	α-glucosidase (EC 3.2.1.20)	Glycoside Hydrolase Family 13 / Subf 30	0.99726
AMGJGPEN_03231	488	FAD-binding oxidoreductase	Vanillyl-alcohol oxidase (EC 1.1.3.38)	Auxiliary Activity Family 4	0.968421
